# Supplementary material for: Effects of aquatic and land high-intensity interval trainings on selected bio- and physiological variables among obese adolescents
Source: Front Endocrinol (Lausanne). 2024 Sep 27;15:1381925. doi: 10.3389/fendo.2024.1381925 (PMC11466748; doi:10.3389/fendo.2024.1381925)
Supplement: Supplementary file 1 [file DataSheet1.xlsx]

## Sheet: 总肥胖前后测
Group	Age	Mass-before	Mass-after	BMI-before	BMI-after	Body fat-before	Body fat-after	Lean body mass-before	Lean body mass-after	Body water content-before	Body water content-after	Waistline-before	Waistline-after	Hipline-before	Hipline-after	Waist hip ratio-before	Waist hip ratio-after	Total energy consumption-before	Total energy consumption-after	SBP-before	SBP-after	DBP-before	DBP-after	Rest HR-before	Rest HR-after	Vital capacity-before	Vital capacity-after	Total cholesterol-before	Total cholesterol-after	Triglyceride-before	Triglyceride-after	HDL-cholesterol-before	HDL-cholesterol-after	LDL-cholesterol-before	LDL-cholesterol-after
1	10	74.4	73.2	31.78	31.27	31.7	26.4	50.8	51.4	36.6	35.4	86.4	83.3	95.4	93	0.91	0.9	1915	2258	102	103	64	63	63	64	2002	2665	4.96	4.9	1.02	1	1.09	1.02	3.56	3.6
1	12	80.2	79.5	31.33	31.05	32.9	29.7	53.8	54.6	38.7	36.9	88	84.7	99.5	96	0.88	0.88	2033	2267	107	105	70	65	68	66	2768	3429	4.59	4.57	1	0.98	1.39	1.43	2.86	2.78
1	11	108.6	106.4	37.14	36.39	38.2	35.7	67.1	67.5	48.3	46.2	85.5	80.3	112	106.3	0.76	0.76	2393	2599	119	115	75	66	62	59	2739	3530	4.41	4.43	1.17	1.13	1.5	1.53	2.63	2.4
1	13	92.1	88	33.83	32.32	32.8	27.2	61.9	59.6	44.6	42.7	91	87.5	101.4	99.6	0.9	0.88	2377	2451	118	115	68	65	60	63	2409	3088	4.61	4.6	1.2	1.25	1.15	1.1	3	2.89
1	15	94	94	34.11	34.11	36.6	32.6	59.6	61.3	42.9	42.5	91.4	87.5	108	109	0.85	0.8	2243	2411	109	113	77	61	88	64	1608	2336	4.52	4.5	0.74	0.69	1.34	1.49	2.92	2.88
1	12	84.7	83.5	35.03	34.53	39.1	34.3	51.6	51.9	37.2	36.4	91.6	88.1	101	101.5	0.91	0.87	1834	2160	117	111	78	80	74	74	1767	2387	4.15	4.27	0.72	0.7	1.26	1.2	2.68	2.63
1	14	77.2	77.9	27.52	27.77	34.2	28.3	50.8	52.5	36.6	36.9	81.9	79.3	97.1	98.6	0.84	0.8	2172	2367	111	114	81	76	69	65	2476	3041	3.82	3.82	0.8	0.7	1.41	1.43	2.12	2.06
1	16	74.7	73	32.12	31.39	32.9	29.2	50.1	51.4	36.1	33.9	89	85.2	98.8	96.5	0.9	0.88	1974	2246	131	123	70	65	79	76	1988	2407	4.35	4.39	1.05	1.03	1.38	1.4	2.68	2.52
1	14	68.2	67.6	29.13	28.5	28.2	25.2	49	52	35.3	32.9	92.1	89.2	92.8	90.8	0.99	0.98	1947	2225	101	95	55	55	68	60	1956	2862	5.06	4.94	1.32	1.36	1.22	1.25	3.26	3.28
1	13	80.3	75.8	26.52	24.75	28.5	21.4	57.4	57.8	41.3	39.2	97.5	92	98.4	97.5	0.99	0.94	2194	2385	108	105	62	66	66	63	2399	3224	5.39	5.33	0.75	0.6	1.78	1.79	3.14	3.15
1	12	92.1	92	34.66	34.63	40.3	37.1	55	55.1	39.6	38.7	87	83.7	105.3	105.2	0.83	0.8	2001	2441	119	113	83	76	78	71	2060	2679	4.21	4.22	0.85	0.87	1.46	1.48	2.48	2.22
1	14	75.9	76.1	30.71	30.79	36.4	34.3	48.3	50	34.8	32.9	87	84.9	98.8	96.4	0.88	0.88	1954	2218	109	107	67	68	70	67	1857	3035	5.12	5.19	0.76	0.6	1.19	1.14	3.6	3.58
1	13	88.2	86	33.4	32.77	37.4	34.6	55.2	56.3	39.7	37.4	85.2	81.5	102.9	104.2	0.83	0.78	1865	2121	120	114	67	67	64	59	1872	2301	6.06	5.99	1.16	1.17	1.35	1.32	4.01	3.91
1	12	83.4	82	31.2	30.86	36.7	32.8	52.8	53	38	36.5	79.1	77.5	100.8	99.9	0.78	0.78	1851	2092	95	98	66	62	70	74	2101	3058	3.87	3.75	1.03	1.09	1.49	1.59	2.23	2.18
1	11	59.3	60.5	25	25.51	26.8	21.3	43.4	42.8	31.2	30.6	77.4	74.9	84.7	82.8	0.91	0.9	2077	2327	96	94	64	59	73	67	2298	3065	3.84	3.7	0.86	0.94	1.17	1.2	2.44	2.2
1	13	77.3	77.1	26.91	26.52	29.4	23.2	54.6	54.5	39.3	39	84.8	83.1	97.8	98.7	0.87	0.84	2164	2339	97	101	67	61	76	77	3354	4277	3.47	3.34	0.62	0.6	1.15	1.2	1.97	1.83
1	12	94.5	91.4	34.09	32.77	34.2	30.2	62.2	62.6	44.8	42.7	86.4	83.3	108	107.6	0.8	0.77	2259	2469	125	115	75	72	75	71	3223	3837	3.24	3.18	1.16	1.2	1.3	1.26	1.69	1.7
2	15	78.3	76.7	29.11	28.73	35.4	29.4	50.6	51.7	36.4	37.2	87.4	84.5	98.3	97.9	0.91	0.9	1862	2198	101	100	63	57	76	76	1956	2501	4.87	4.94	0.91	0.85	1.75	1.8	2.64	2.5
2	13	63.5	61.6	24.8	23.91	27.6	25.5	46	49.3	33.1	32.5	89	87.9	93.3	92.3	0.93	0.89	1830	1955	102	97	62	60	74	73	1694	1719	4.65	4.5	1.1	1.15	1.04	1.03	3.27	3.13
2	15	78.6	75.3	34.25	32.46	37.8	34.7	48.9	50.9	35.2	33.8	86.5	82.5	107.3	105.2	0.86	0.88	1888	1956	102	100	64	59	81	85	2256	2361	4.87	4.9	0.94	0.9	0.95	1	3.7	3.54
2	15	96.4	90.3	31.3	29.45	31.8	27.2	65.7	67.2	47.3	45.5	92	92.7	107.1	105.2	0.86	0.85	2208	2214	138	132	76	69	80	73	3103	3150	4.39	4.35	0.91	0.87	1.41	1.46	2.36	2.21
2	13	86.4	81.2	29.2	27.42	29.3	24.8	61.1	63.4	44	42	92.4	89.7	99.2	98.2	0.93	0.92	2288	2318	110	107	59	62	67	71	2800	2945	4.01	4	1.03	1.1	1.19	1.2	2.53	2.48
2	14	63	62.7	25.89	25.83	27.5	23.6	45.7	47.7	32.9	31.5	92.6	90.3	92.5	90.7	0.9	0.88	2043	2241	105	95	63	61	67	67	2110	2206	4.14	4.04	0.92	0.87	1.56	1.55	2.27	2.27
2	14	92.4	92.6	32.16	32.04	30.8	27.1	63.9	65.3	46	44.1	82.9	79.5	99.3	98.2	0.91	0.91	2139	2356	114	110	61	63	68	64	3176	3397	5.26	5.23	0.94	0.98	1.93	2.01	3.12	2.98
2	13	87.6	88.8	31.6	31.96	35.3	35.8	56.7	57.5	40.8	38.5	90	89.4	103.5	102.2	0.9	0.92	2225	2208	110	108	69	58	77	74	1933	2640	3.73	3.6	1	0.99	0.95	1	2.34	2.28
2	12	99.3	98.6	33.76	33.21	34.5	31.4	65	67.5	46.8	45	93.1	94.4	111.7	108.7	0.88	0.88	2200	2405	122	120	78	64	76	77	1900	2207	5.13	5.1	1.15	1.13	1.09	1.05	3.55	3.48
2	10	72.5	72.3	30.1	29.86	31.4	27.5	49.7	51.7	35.8	34.3	98.5	95.2	97.8	94.2	0.9	0.9	2032	2005	112	107	67	59	76	69	2242	2362	6.22	6.22	1.17	1.21	1.35	1.38	4.25	4.11
2	16	86.4	83.3	30.25	29.03	31.7	27	59	61.1	42.5	40.4	88	84.9	97.3	96.5	0.9	0.9	2200	2244	120	117	70	67	74	75	2598	2872	4.28	4.14	0.77	0.73	1.57	1.77	1.8	1.79
